# Supplementary material for: Exploring Key Genes to Construct a Diagnosis Model of Dilated Cardiomyopathy
Source: Front Cardiovasc Med. 2022 Apr 27;9:865096. doi: 10.3389/fcvm.2022.865096 (PMC9091505; doi:10.3389/fcvm.2022.865096)
Supplement: Supplementary file 1 [file Table_1.XLSX]

## Sheet: Sheet1
Table S1. The details of five GEO datasets
ID	GSE number	Platform	Sample size	Source types	Use
1	GSE5406	GPL96	86 DCM and 16 controls	Ventricular myocytes	WGCNA, DEA, validation
2	GSE57338	GPL11532	82 DCM and 132 controls	Ventricular myocytes	modelling, DEA
3	GSE116250	GPL16791	37 DCM and 14 controls	Ventricular myocytes	DEA, validation
4	GSE19303	GPL570	40 DCM and 8 controls	Ventricular myocytes	validation
5	GSE42955	GPL6244	12 DCM and 5 controls	Ventricular myocytes	validation
